# Supplementary material for: Development of the PREMIUM Computerized Adaptive Testing for Measuring the Quality of Information Delivered to Patients with Severe Mental Illnesses
Source: J Clin Med. 2022 Nov 11;11(22):6687. doi: 10.3390/jcm11226687 (PMC9696867; doi:10.3390/jcm11226687)
Supplement: Supplementary file 1 [file jcm-11-06687-s001.zip]

Archive with 1 entries (1 files):
- jcm-1959743-supplementary.pdf
